# Supplementary material for: Exosomal miR-3682-3p Suppresses Angiogenesis by Targeting ANGPT1 via the RAS-MEK1/2-ERK1/2 Pathway in Hepatocellular Carcinoma
Source: Front Cell Dev Biol. 2021 Mar 29;9:633358. doi: 10.3389/fcell.2021.633358 (PMC8044774; doi:10.3389/fcell.2021.633358)
Supplement: Supplementary file 1 [file Data_Sheet_1.ZIP]

Archive with 20 entries (20 files):
- Fig1-CD9.tif
- Fig1-CD81.tif
- Fig1-TSG101.tif
- Fig5-ANGPT1.tif
- Fig5-GAPDH.tif
- Fig6A-ANGPT1.tif
- Fig6A-ERK.tif
- Fig6A-GAPDH.tif
- Fig6A-MEK.tif
- Fig6A-P-ERK.tif
- Fig6A-P-MEK.tif
- Fig6A-RAS.tif
- Fig6B-ANGPT1.tif
- Fig6B-ERK.tif
- Fig6B-GAPDH.tif
- Fig6B-MEK.tif
- Fig6B-P-ERK.tif
- Fig6B-P-MEK.tif
- Fig6B-RAS.tif
- Fig1-Alix.tif
